# Supplementary material for: ﻿Parathlasia gen. nov. (Hemiptera, Cicadellidae, Ledrinae, Ledrini), a new leafhopper genus from Guizhou, China
Source: Zookeys. 2023 Jan 6;1138:175–82. doi: 10.3897/zookeys.1138.82224 (PMC9840064; doi:10.3897/zookeys.1138.82224)
Supplement: XML Treatment for Parathlasia [file zookeys.1138.82224-treatment1.xml]

<!DOCTYPE tp:taxon-treatment
  PUBLIC "-//TaxonX//DTD Taxonomic Treatment Publishing DTD v0 20100105//EN" "tax-treatment-NSO.dtd">
<tp:taxon-treatment xmlns:tp="http://www.plazi.org/taxpub"><tp:treatment-meta><kwd-group><label>Taxon classification</label><kwd>
              <named-content content-type="kingdom">Animalia</named-content>
            </kwd><kwd>
              <named-content content-type="order">Hemiptera</named-content>
            </kwd><kwd>
              <named-content content-type="family">Cicadellidae</named-content>
            </kwd></kwd-group><mixed-citation publication-type="journal"><person-group><name><surname>Li</surname><given-names>Yu-Jian</given-names></name><name><surname>Jiang</surname><given-names>Li-Na</given-names></name><name><surname>Li</surname><given-names>Zi-Zhong</given-names></name><name><surname>Xing</surname><given-names>Ji-Chun</given-names></name></person-group><article-title>﻿<italic><tp:taxon-name><tp:taxon-name-part taxon-name-part-type="genus" reg="Parathlasia">Parathlasia</tp:taxon-name-part></tp:taxon-name></italic> gen. nov. (<tp:taxon-name><tp:taxon-name-part taxon-name-part-type="order">Hemiptera</tp:taxon-name-part></tp:taxon-name>, <tp:taxon-name><tp:taxon-name-part taxon-name-part-type="family">Cicadellidae</tp:taxon-name-part></tp:taxon-name>, <tp:taxon-name><tp:taxon-name-part taxon-name-part-type="subfamily">Ledrinae</tp:taxon-name-part></tp:taxon-name>, <tp:taxon-name><tp:taxon-name-part taxon-name-part-type="tribe">Ledrini</tp:taxon-name-part></tp:taxon-name>), a new leafhopper genus from Guizhou, China</article-title><source>Zookeys</source><day>06</day><month>01</month><year>2023</year><volume>1138</volume><fpage>175</fpage><lpage>182</lpage><pub-id pub-id-type="doi">10.3897/zookeys.1138.82224</pub-id></mixed-citation></tp:treatment-meta><tp:nomenclature><label>﻿</label><tp:taxon-name>
            <object-id xmlns:xlink="http://www.w3.org/1999/xlink" content-type="arpha" xlink:type="simple">D36B667D-EAF1-5E08-BD8A-A1A0859B4432</object-id>
            <tp:taxon-name-part taxon-name-part-type="genus" reg="Parathlasia">Parathlasia</tp:taxon-name-part>
            <object-id xmlns:xlink="http://www.w3.org/1999/xlink" content-type="zoobank" xlink:type="simple">https://zoobank.org/11D3E520-25B6-4311-9FDC-D652CB159CEF</object-id>
          </tp:taxon-name><tp:taxon-authority>Li, Jiang, Li &amp; Xing</tp:taxon-authority><tp:taxon-status xmlns:xlink="http://www.w3.org/1999/xlink" xlink:type="simple">gen. nov.</tp:taxon-status><xref ref-type="fig" rid="F1">Figures 1</xref><xref ref-type="fig" rid="F2">, 2</xref><xref ref-type="fig" rid="F3">, 3</xref></tp:nomenclature><tp:treatment-sec sec-type="type species" id="SECID0EBQAE"><title>Type species.</title><p><italic><tp:taxon-name><tp:taxon-name-part taxon-name-part-type="genus" reg="Parathlasia">Parathlasia</tp:taxon-name-part><tp:taxon-name-part taxon-name-part-type="species" reg="guizhouensis">guizhouensis</tp:taxon-name-part></tp:taxon-name></italic> Li, Jiang, Li &amp; Xing, sp. nov.</p></tp:treatment-sec><tp:treatment-sec sec-type="description" id="SECID0ESQAE"><title>Description.</title><p>Medium-sized, 7.5–8.0 mm long (including tegmen); yellowish to sordid brown. Head (Fig. <xref ref-type="fig" rid="F1">1A, B</xref>) with crown declivous, in dorsal view nearly twice as long and five times wider than eye; median carina complete but weakly elevated, weakly concave either side of midline, with some granular protuberances; ocelli (Fig. <xref ref-type="fig" rid="F1">1A</xref>) submarginal and close to posterior margin, closer to midline than corresponding eyes. Face (Fig. <xref ref-type="fig" rid="F1">1C</xref>) including eyes shorter than wide; frontoclypeus flattened. Pronotum slightly wider than head with anterior margin slightly convex, lateral margins oblique, slightly divergent posteriorly. Metanotum (Fig. <xref ref-type="fig" rid="F1">1A</xref>) two-thirds length of pronotum with distinct transverse depression. Forewing (Fig. <xref ref-type="fig" rid="F1">1A, B, D</xref>) with apical margin strongly oblique, three subapical cells, inner subapical open, middle subapical closed, extra apical cells present; appendix very narrow. Hind leg as in Fig. <xref ref-type="fig" rid="F1">1F, H</xref>.</p><p><bold>Male</bold> pygofer (Fig. <xref ref-type="fig" rid="F2">2A, E</xref>) with long ventrocaudal process; with some small stout setae subapically. Xth segment very short. Subgenital plates (Fig. <xref ref-type="fig" rid="F2">2A, H</xref>) fused basally, elongate, inner margin with short spine-like setae. Aedeagus (Fig. <xref ref-type="fig" rid="F2">2B, C, F, I</xref>) with shaft somewhat elongate, tubular, curved dorsally with a ventral medial process, gonopore apical on ventral surface; basal apodeme distinct. Style (Fig. <xref ref-type="fig" rid="F2">2C, D, F, I</xref>) elongate, apophysis curved ventrally, apex truncate. Connective (Fig. <xref ref-type="fig" rid="F2">2C, F, I</xref>) T-shaped.</p><fig id="F2" position="float" orientation="portrait"><object-id xmlns:xlink="http://www.w3.org/1999/xlink" content-type="doi" xlink:type="simple">10.3897/zookeys.1138.82224.figure2</object-id><object-id xmlns:xlink="http://www.w3.org/1999/xlink" content-type="arpha" xlink:type="simple">C4F951DA-F0DF-543F-B7E2-3B3603603FFA</object-id><label>Figure 2.</label><caption><p>Male genitalia of <italic><tp:taxon-name><tp:taxon-name-part taxon-name-part-type="genus" reg="Parathlasia">Parathlasia</tp:taxon-name-part><tp:taxon-name-part taxon-name-part-type="species" reg="guizhouensis">guizhouensis</tp:taxon-name-part></tp:taxon-name></italic> sp. nov. <bold>A</bold> genital capsule, lateral view <bold>B</bold> aedeagus, lateral view <bold>C</bold> aedeagus, connective and style, ventral view <bold>D</bold> right style, lateral view <bold>E</bold> pygofer, lateral view <bold>F</bold> aedeagus, connective and style, lateral view <bold>G</bold> apex of abdomen, ventral view <bold>H</bold> subgenital plate <bold>I</bold> aedeagus, connective and style, ventral view.</p></caption><graphic xmlns:xlink="http://www.w3.org/1999/xlink" xlink:href="zookeys-1138-175_article-82224__-g002.jpg" position="float" orientation="portrait" xlink:type="simple" id="oo_791586.jpg"><uri content-type="original_file" xlink:type="simple">https://binary.pensoft.net/fig/791586</uri></graphic></fig><p><bold>Female</bold> unknown.</p></tp:treatment-sec><tp:treatment-sec sec-type="distribution" id="SECID0EWTAE"><title>Distribution.</title><p>China (Guizhou) (Fig. <xref ref-type="fig" rid="F3">3</xref>).</p><fig id="F3" position="float" orientation="portrait"><object-id xmlns:xlink="http://www.w3.org/1999/xlink" content-type="doi" xlink:type="simple">10.3897/zookeys.1138.82224.figure3</object-id><object-id xmlns:xlink="http://www.w3.org/1999/xlink" content-type="arpha" xlink:type="simple">CCCF0D71-42E3-5691-AB36-81601FEE4E5E</object-id><label>Figure 3.</label><caption><p>Distribution of <italic><tp:taxon-name><tp:taxon-name-part taxon-name-part-type="genus" reg="Parathlasia">Parathlasia</tp:taxon-name-part><tp:taxon-name-part taxon-name-part-type="species" reg="guizhouensis">guizhouensis</tp:taxon-name-part></tp:taxon-name></italic> sp. nov.</p></caption><graphic xmlns:xlink="http://www.w3.org/1999/xlink" xlink:href="zookeys-1138-175_article-82224__-g003.jpg" position="float" orientation="portrait" xlink:type="simple" id="oo_791587.jpg"><uri content-type="original_file" xlink:type="simple">https://binary.pensoft.net/fig/791587</uri></graphic></fig></tp:treatment-sec><tp:treatment-sec sec-type="etymology" id="SECID0EYUAE"><title>Etymology.</title><p>The name of the new genus refers to the similarity of the genus to <italic><tp:taxon-name><tp:taxon-name-part taxon-name-part-type="genus" reg="Thlasia">Thlasia</tp:taxon-name-part></tp:taxon-name></italic> Germar externally.</p></tp:treatment-sec><tp:treatment-sec sec-type="remarks" id="SECID0EFVAE"><title>Remarks.</title><p>The new genus is similar in appearance to <italic><tp:taxon-name><tp:taxon-name-part taxon-name-part-type="genus" reg="Thlasia">Thlasia</tp:taxon-name-part></tp:taxon-name></italic> Germar, <italic><tp:taxon-name><tp:taxon-name-part taxon-name-part-type="genus" reg="Midoria">Midoria</tp:taxon-name-part></tp:taxon-name></italic> Kato and <italic><tp:taxon-name><tp:taxon-name-part taxon-name-part-type="genus" reg="Yelahanka">Yelahanka</tp:taxon-name-part></tp:taxon-name></italic> Viraktamath, Webb &amp; Yeshwanth in its relatively small size with a short head and with similar extra apical forewing veins but lacking accessory cross veins. In addition, the oblique forewing apex in <italic><tp:taxon-name><tp:taxon-name-part taxon-name-part-type="genus" reg="Parathlasia">Parathlasia</tp:taxon-name-part></tp:taxon-name></italic> is also found in some species of <italic><tp:taxon-name><tp:taxon-name-part taxon-name-part-type="genus" reg="Yelahanka">Yelahanka</tp:taxon-name-part></tp:taxon-name></italic> (see <xref ref-type="bibr" rid="B6">Viraktamath et al. 2021</xref>) and long ventrocaudal pygofer process is found also in some species of <italic><tp:taxon-name><tp:taxon-name-part taxon-name-part-type="genus" reg="Thlasia">Thlasia</tp:taxon-name-part></tp:taxon-name></italic> (see <xref ref-type="bibr" rid="B7">Zhang et al. 2004</xref>). It differs from these and other <tp:taxon-name><tp:taxon-name-part taxon-name-part-type="subfamily">Ledrinae</tp:taxon-name-part></tp:taxon-name> in having the aedeagus with a single ventral medial process (Fig. <xref ref-type="fig" rid="F2">2B, F</xref>); <italic><tp:taxon-name><tp:taxon-name-part taxon-name-part-type="genus" reg="Midoria">Midoria</tp:taxon-name-part></tp:taxon-name></italic> has paired ventral processes on the aedeagus (<xref ref-type="bibr" rid="B4">Li and Li 2010</xref>, <xref ref-type="bibr" rid="B5">2011</xref>).</p><p>The new genus also appears closely related to <italic><tp:taxon-name><tp:taxon-name-part taxon-name-part-type="genus" reg="Parapetalocephala">Parapetalocephala</tp:taxon-name-part></tp:taxon-name></italic> Kato. The main difference between <italic><tp:taxon-name><tp:taxon-name-part taxon-name-part-type="genus" reg="Parathlasia">Parathlasia</tp:taxon-name-part></tp:taxon-name></italic> and <italic><tp:taxon-name><tp:taxon-name-part taxon-name-part-type="genus" reg="Parapetalocephala">Parapetalocephala</tp:taxon-name-part></tp:taxon-name></italic> are the forewing veins which in the later genus are prominent (see <xref ref-type="bibr" rid="B2">Jones and Deitz 2009</xref>).</p></tp:treatment-sec><tp:treatment-sec><!--Section generated to contain objects referenced in tp:taxon-treatment.--><fig id="F1" position="float" orientation="portrait"><object-id xmlns:xlink="http://www.w3.org/1999/xlink" content-type="doi" xlink:type="simple">10.3897/zookeys.1138.82224.figure1</object-id><object-id xmlns:xlink="http://www.w3.org/1999/xlink" content-type="arpha" xlink:type="simple">3429CAA9-521C-531D-BAB8-31BD1E89F1CF</object-id><label>Figure 1.</label><caption><p>External morphology of <italic><tp:taxon-name><tp:taxon-name-part taxon-name-part-type="genus" reg="Parathlasia">Parathlasia</tp:taxon-name-part><tp:taxon-name-part taxon-name-part-type="species" reg="guizhouensis">guizhouensis</tp:taxon-name-part></tp:taxon-name></italic> sp. nov. <bold>A</bold> dorsal habitus <bold>B</bold> lateral habitus <bold>C</bold> ventral habitus <bold>D</bold> forewing <bold>E</bold> hindwing <bold>F</bold> hind tibia <bold>G</bold> apex of hind femora <bold>H</bold> apex of hind leg.</p></caption><graphic xmlns:xlink="http://www.w3.org/1999/xlink" xlink:href="zookeys-1138-175_article-82224__-g001.jpg" position="float" orientation="portrait" xlink:type="simple" id="oo_791585.jpg"><uri content-type="original_file" xlink:type="simple">https://binary.pensoft.net/fig/791585</uri></graphic></fig></tp:treatment-sec><ref-list><ref id="B6"><mixed-citation xmlns:xlink="http://www.w3.org/1999/xlink" xlink:type="simple"><person-group><name name-style="western"><surname>Viraktamath</surname><given-names>CA</given-names></name><name name-style="western"><surname>Webb</surname><given-names>MD</given-names></name><name name-style="western"><surname>Yeshwanth</surname><given-names>HM</given-names></name></person-group> (<year>2021</year>) <article-title>Leafhopper subfamily <tp:taxon-name><tp:taxon-name-part taxon-name-part-type="subfamily">Ledrinae</tp:taxon-name-part></tp:taxon-name> of the Indian subcontinent: 1, Description of <italic><tp:taxon-name><tp:taxon-name-part taxon-name-part-type="genus">Yelahanka</tp:taxon-name-part></tp:taxon-name></italic> gen. nov. (<tp:taxon-name><tp:taxon-name-part taxon-name-part-type="order">Hemiptera</tp:taxon-name-part></tp:taxon-name>: <tp:taxon-name><tp:taxon-name-part taxon-name-part-type="family">Cicadellidae</tp:taxon-name-part></tp:taxon-name>) with seven new species and new combinations.</article-title><source>Zootaxa</source><volume>4915</volume>(<issue>4</issue>): <fpage>451</fpage>–<lpage>480</lpage>. <ext-link xlink:href="10.11646/zootaxa.4915.4.1" ext-link-type="doi" xlink:type="simple">https://doi.org/10.11646/zootaxa.4915.4.1</ext-link></mixed-citation></ref><ref id="B7"><mixed-citation xmlns:xlink="http://www.w3.org/1999/xlink" xlink:type="simple"><person-group><name name-style="western"><surname>Zhang</surname><given-names>YL</given-names></name><name name-style="western"><surname>Yang</surname><given-names>LH</given-names></name><name name-style="western"><surname>Webb</surname><given-names>MD</given-names></name><name name-style="western"><surname>Sun</surname><given-names>Q</given-names></name></person-group> (<year>2004</year>) <article-title>Type specimens of Jacobi’s Fukien leafhoppers and description of three new species from China (<tp:taxon-name><tp:taxon-name-part taxon-name-part-type="class">Insecta</tp:taxon-name-part></tp:taxon-name>: <tp:taxon-name><tp:taxon-name-part taxon-name-part-type="suborder">Auchenorrhyncha</tp:taxon-name-part></tp:taxon-name>: <tp:taxon-name><tp:taxon-name-part taxon-name-part-type="family">Cicadellidae</tp:taxon-name-part></tp:taxon-name>: <tp:taxon-name><tp:taxon-name-part taxon-name-part-type="subfamily">Ledrinae</tp:taxon-name-part></tp:taxon-name>: <tp:taxon-name><tp:taxon-name-part taxon-name-part-type="subfamily">Penthimiinae</tp:taxon-name-part></tp:taxon-name>).</article-title><source>Entomologische Abhandluagen (Dresden)</source><volume>62</volume>: <fpage>83</fpage>–<lpage>92</lpage>.</mixed-citation></ref><ref id="B4"><mixed-citation xmlns:xlink="http://www.w3.org/1999/xlink" xlink:type="simple"><person-group><name name-style="western"><surname>Li</surname><given-names>YJ</given-names></name><name name-style="western"><surname>Li</surname><given-names>ZZ</given-names></name></person-group> (<year>2010</year>) <article-title>A taxonomic study of the genus of <italic><tp:taxon-name><tp:taxon-name-part taxon-name-part-type="genus">Midoria</tp:taxon-name-part></tp:taxon-name></italic> Kato (<tp:taxon-name><tp:taxon-name-part taxon-name-part-type="order">Hemiptera</tp:taxon-name-part></tp:taxon-name>: <tp:taxon-name><tp:taxon-name-part taxon-name-part-type="family">Cicadellidae</tp:taxon-name-part></tp:taxon-name>: <tp:taxon-name><tp:taxon-name-part taxon-name-part-type="subfamily">Ledrinae</tp:taxon-name-part></tp:taxon-name>) with descriptions of two new species from China.</article-title><source>Zootaxa</source><volume>2451</volume>(<issue>1</issue>): <fpage>63</fpage>–<lpage>68</lpage>. <ext-link xlink:href="10.11646/zootaxa.2451.1.5" ext-link-type="doi" xlink:type="simple">https://doi.org/10.11646/zootaxa.2451.1.5</ext-link></mixed-citation></ref><ref id="B5"><mixed-citation xmlns:xlink="http://www.w3.org/1999/xlink" xlink:type="simple"><person-group><name name-style="western"><surname>Li</surname><given-names>YJ</given-names></name><name name-style="western"><surname>Li</surname><given-names>ZZ</given-names></name></person-group> (<year>2011</year>) <article-title>Descriptions of six new species of <italic><tp:taxon-name><tp:taxon-name-part taxon-name-part-type="genus">Midoria</tp:taxon-name-part></tp:taxon-name></italic> Kato (<tp:taxon-name><tp:taxon-name-part taxon-name-part-type="order">Hemiptera</tp:taxon-name-part></tp:taxon-name>: <tp:taxon-name><tp:taxon-name-part taxon-name-part-type="family">Cicadellidae</tp:taxon-name-part></tp:taxon-name>: <tp:taxon-name><tp:taxon-name-part taxon-name-part-type="subfamily">Ledrinae</tp:taxon-name-part></tp:taxon-name>) from China with a key to the species of the genus.</article-title><source>Zootaxa</source><volume>2897</volume>(<issue>1</issue>): <fpage>57</fpage>–<lpage>63</lpage>. <ext-link xlink:href="10.11646/zootaxa.2897.1.6" ext-link-type="doi" xlink:type="simple">https://doi.org/10.11646/zootaxa.2897.1.6</ext-link></mixed-citation></ref><ref id="B2"><mixed-citation xmlns:xlink="http://www.w3.org/1999/xlink" xlink:type="simple"><person-group><name name-style="western"><surname>Jones</surname><given-names>JR</given-names></name><name name-style="western"><surname>Deitz</surname><given-names>LL</given-names></name></person-group> (<year>2009</year>) <article-title>Phylogeny and systematics of the leafhopper subfamily <tp:taxon-name><tp:taxon-name-part taxon-name-part-type="subfamily">Ledrinae</tp:taxon-name-part></tp:taxon-name> (<tp:taxon-name><tp:taxon-name-part taxon-name-part-type="order">Hemiptera</tp:taxon-name-part></tp:taxon-name>: <tp:taxon-name><tp:taxon-name-part taxon-name-part-type="family">Cicadellidae</tp:taxon-name-part></tp:taxon-name>).</article-title><source>Zootaxa</source><volume>2186</volume>(<issue>1</issue>): <fpage>1</fpage>–<lpage>120</lpage>. <ext-link xlink:href="10.11646/zootaxa.2186.1.1" ext-link-type="doi" xlink:type="simple">https://doi.org/10.11646/zootaxa.2186.1.1</ext-link></mixed-citation></ref></ref-list></tp:taxon-treatment>
