# Supplementary material for: ﻿Parathlasia gen. nov. (Hemiptera, Cicadellidae, Ledrinae, Ledrini), a new leafhopper genus from Guizhou, China
Source: Zookeys. 2023 Jan 6;1138:175–82. doi: 10.3897/zookeys.1138.82224 (PMC9840064; doi:10.3897/zookeys.1138.82224)
Supplement: XML Treatment for Parathlasia guizhouensis [file zookeys.1138.82224-treatment2.xml]

<!DOCTYPE tp:taxon-treatment
  PUBLIC "-//TaxonX//DTD Taxonomic Treatment Publishing DTD v0 20100105//EN" "tax-treatment-NSO.dtd">
<tp:taxon-treatment xmlns:tp="http://www.plazi.org/taxpub"><tp:treatment-meta><kwd-group><label>Taxon classification</label><kwd>
              <named-content content-type="kingdom">Animalia</named-content>
            </kwd><kwd>
              <named-content content-type="order">Hemiptera</named-content>
            </kwd><kwd>
              <named-content content-type="family">Cicadellidae</named-content>
            </kwd></kwd-group><mixed-citation publication-type="journal"><person-group><name><surname>Li</surname><given-names>Yu-Jian</given-names></name><name><surname>Jiang</surname><given-names>Li-Na</given-names></name><name><surname>Li</surname><given-names>Zi-Zhong</given-names></name><name><surname>Xing</surname><given-names>Ji-Chun</given-names></name></person-group><article-title>﻿<italic><tp:taxon-name><tp:taxon-name-part taxon-name-part-type="genus" reg="Parathlasia">Parathlasia</tp:taxon-name-part></tp:taxon-name></italic> gen. nov. (<tp:taxon-name><tp:taxon-name-part taxon-name-part-type="order">Hemiptera</tp:taxon-name-part></tp:taxon-name>, <tp:taxon-name><tp:taxon-name-part taxon-name-part-type="family">Cicadellidae</tp:taxon-name-part></tp:taxon-name>, <tp:taxon-name><tp:taxon-name-part taxon-name-part-type="subfamily">Ledrinae</tp:taxon-name-part></tp:taxon-name>, <tp:taxon-name><tp:taxon-name-part taxon-name-part-type="tribe">Ledrini</tp:taxon-name-part></tp:taxon-name>), a new leafhopper genus from Guizhou, China</article-title><source>Zookeys</source><day>06</day><month>01</month><year>2023</year><volume>1138</volume><fpage>175</fpage><lpage>182</lpage><pub-id pub-id-type="doi">10.3897/zookeys.1138.82224</pub-id></mixed-citation></tp:treatment-meta><tp:nomenclature><label>﻿</label><tp:taxon-name>
            <object-id xmlns:xlink="http://www.w3.org/1999/xlink" content-type="arpha" xlink:type="simple">A5EE70E9-4F73-5D07-A7B6-5A425C97CAE9</object-id>
            <tp:taxon-name-part taxon-name-part-type="genus" reg="Parathlasia">Parathlasia</tp:taxon-name-part>
            <tp:taxon-name-part taxon-name-part-type="species" reg="guizhouensis">guizhouensis</tp:taxon-name-part>
            <object-id xmlns:xlink="http://www.w3.org/1999/xlink" content-type="zoobank" xlink:type="simple">https://zoobank.org/9443BF3B-7115-49C6-8F7D-D387C3B90636</object-id>
          </tp:taxon-name><tp:taxon-authority>Li, Jiang, Li &amp; Xing</tp:taxon-authority><tp:taxon-status xmlns:xlink="http://www.w3.org/1999/xlink" xlink:type="simple">sp. nov.</tp:taxon-status><xref ref-type="fig" rid="F1">Figures 1</xref><xref ref-type="fig" rid="F2">, 2</xref><xref ref-type="fig" rid="F3">, 3</xref></tp:nomenclature><tp:treatment-sec sec-type="description" id="SECID0EG1AE"><title>Description.</title><p>Head (Fig. <xref ref-type="fig" rid="F1">1A</xref>) yellowish brown, base of crown with some darker brown marking, ocelli reddish brown. Thorax sordid brown; forewings (Fig. <xref ref-type="fig" rid="F1">1A, B, C, D</xref>) yellowish hyaline apically margined with brown.</p><p>Crown flat, more or less horizontal, surface punctate with median short ridge on posterior margin, about 0.4 times as long as wide between eyes. Ocelli not prominent, closer to each other than to adjacent eye. Pronotum shallowly foveate on either side of median line in anterior half, posterior half slightly gibbous, anterior margin slightly convex, posterior margin medially concave, lateral margin somewhat straight, about 1.85 times as long medially as crown. Mesonotum shorter than pronotum. Forewing claval region densely punctate, apical margin obliquely truncate.</p><p>Pygofer anterior margin deeply bilobed, posterior margin slightly sinuate, in lateral view about 1.2 times as long as height, ventro-cauadal process long, extending beyond dorsal pygofer margin, with some conical protrusions at end of ventral margin. Subgenital plate widest in mid-region tapering both anteriorly and posteriorly, apex acutely angled. Style broad in middle region, tapering forward and backward, apophysis curved ventrally with axe shaped apex. Aedeagal shaft (Fig. <xref ref-type="fig" rid="F2">2B, C, F, I</xref>) bifurcate apically; ventral processes elongate, curved dorsally, longer than shaft. Other male genitalia characteristics as in Figs <xref ref-type="fig" rid="F1">1</xref> and <xref ref-type="fig" rid="F2">2</xref>.</p><p>The characteristics of female are unknown.</p></tp:treatment-sec><tp:treatment-sec sec-type="description" id="SECID0EE2AE"><title>Measurement.</title><p>Length (including tegmen): ♂, 7.5–8.0 mm.</p></tp:treatment-sec><tp:treatment-sec sec-type="type material" id="SECID0EJ2AE"><title>Type material.</title><p><bold><italic>Holotype</italic></bold>: ♂, China: Guizhou, Fanjingshan, Huguosi, 29 May 2002, coll. Li Zizhong (<abbrev xmlns:xlink="http://www.w3.org/1999/xlink" content-type="institution" xlink:title="School of Life Sciences, Qufu Normal University, Qufu, China" id="ABBRID0EU2AE" xlink:type="simple">QFNU</abbrev>). <bold><italic>Paratypes</italic></bold>: 6♂♂, same data as holotype; 2♂♂, same data as holotype except 29 July 2001, coll. Yang Maofa (<abbrev xmlns:xlink="http://www.w3.org/1999/xlink" content-type="institution" xlink:title="Institute of Entomology, Guizhou University, Guiyang, China" id="ABBRID0E32AE" xlink:type="simple">GUGC</abbrev>); 1♂, China: Guizhou, Leigonghan, Lianhuaping, 2 June 2005, coll. Li Zizhong and Zhang Bin (<abbrev xmlns:xlink="http://www.w3.org/1999/xlink" content-type="institution" xlink:title="Institute of Entomology, Guizhou University, Guiyang, China" id="ABBRID0EB3AE" xlink:type="simple">GUGC</abbrev>) (see Fig. <xref ref-type="fig" rid="F3">3</xref> for geographic distributions of new species).</p></tp:treatment-sec><tp:treatment-sec sec-type="host" id="SECID0EK3AE"><title>Host plant.</title><p>Unknown.</p></tp:treatment-sec><tp:treatment-sec sec-type="etymology" id="SECID0EP3AE"><title>Etymology.</title><p>The species name is derived from the type locality.</p></tp:treatment-sec><tp:treatment-sec><!--Section generated to contain objects referenced in tp:taxon-treatment.--><fig id="F1" position="float" orientation="portrait"><object-id xmlns:xlink="http://www.w3.org/1999/xlink" content-type="doi" xlink:type="simple">10.3897/zookeys.1138.82224.figure1</object-id><object-id xmlns:xlink="http://www.w3.org/1999/xlink" content-type="arpha" xlink:type="simple">3429CAA9-521C-531D-BAB8-31BD1E89F1CF</object-id><label>Figure 1.</label><caption><p>External morphology of <italic><tp:taxon-name><tp:taxon-name-part taxon-name-part-type="genus" reg="Parathlasia">Parathlasia</tp:taxon-name-part><tp:taxon-name-part taxon-name-part-type="species" reg="guizhouensis">guizhouensis</tp:taxon-name-part></tp:taxon-name></italic> sp. nov. <bold>A</bold> dorsal habitus <bold>B</bold> lateral habitus <bold>C</bold> ventral habitus <bold>D</bold> forewing <bold>E</bold> hindwing <bold>F</bold> hind tibia <bold>G</bold> apex of hind femora <bold>H</bold> apex of hind leg.</p></caption><graphic xmlns:xlink="http://www.w3.org/1999/xlink" xlink:href="zookeys-1138-175_article-82224__-g001.jpg" position="float" orientation="portrait" xlink:type="simple" id="oo_791585.jpg"><uri content-type="original_file" xlink:type="simple">https://binary.pensoft.net/fig/791585</uri></graphic></fig><fig id="F2" position="float" orientation="portrait"><object-id xmlns:xlink="http://www.w3.org/1999/xlink" content-type="doi" xlink:type="simple">10.3897/zookeys.1138.82224.figure2</object-id><object-id xmlns:xlink="http://www.w3.org/1999/xlink" content-type="arpha" xlink:type="simple">C4F951DA-F0DF-543F-B7E2-3B3603603FFA</object-id><label>Figure 2.</label><caption><p>Male genitalia of <italic><tp:taxon-name><tp:taxon-name-part taxon-name-part-type="genus" reg="Parathlasia">Parathlasia</tp:taxon-name-part><tp:taxon-name-part taxon-name-part-type="species" reg="guizhouensis">guizhouensis</tp:taxon-name-part></tp:taxon-name></italic> sp. nov. <bold>A</bold> genital capsule, lateral view <bold>B</bold> aedeagus, lateral view <bold>C</bold> aedeagus, connective and style, ventral view <bold>D</bold> right style, lateral view <bold>E</bold> pygofer, lateral view <bold>F</bold> aedeagus, connective and style, lateral view <bold>G</bold> apex of abdomen, ventral view <bold>H</bold> subgenital plate <bold>I</bold> aedeagus, connective and style, ventral view.</p></caption><graphic xmlns:xlink="http://www.w3.org/1999/xlink" xlink:href="zookeys-1138-175_article-82224__-g002.jpg" position="float" orientation="portrait" xlink:type="simple" id="oo_791586.jpg"><uri content-type="original_file" xlink:type="simple">https://binary.pensoft.net/fig/791586</uri></graphic></fig><fig id="F3" position="float" orientation="portrait"><object-id xmlns:xlink="http://www.w3.org/1999/xlink" content-type="doi" xlink:type="simple">10.3897/zookeys.1138.82224.figure3</object-id><object-id xmlns:xlink="http://www.w3.org/1999/xlink" content-type="arpha" xlink:type="simple">CCCF0D71-42E3-5691-AB36-81601FEE4E5E</object-id><label>Figure 3.</label><caption><p>Distribution of <italic><tp:taxon-name><tp:taxon-name-part taxon-name-part-type="genus" reg="Parathlasia">Parathlasia</tp:taxon-name-part><tp:taxon-name-part taxon-name-part-type="species" reg="guizhouensis">guizhouensis</tp:taxon-name-part></tp:taxon-name></italic> sp. nov.</p></caption><graphic xmlns:xlink="http://www.w3.org/1999/xlink" xlink:href="zookeys-1138-175_article-82224__-g003.jpg" position="float" orientation="portrait" xlink:type="simple" id="oo_791587.jpg"><uri content-type="original_file" xlink:type="simple">https://binary.pensoft.net/fig/791587</uri></graphic></fig></tp:treatment-sec></tp:taxon-treatment>
